# Supplementary material for: Camelina neglecta (Brassicaceae, Camelineae), a new diploid species from Europe
Source: PhytoKeys. 2019 Jan 17;115:51–7. doi: 10.3897/phytokeys.115.31704 (PMC6345738; doi:10.3897/phytokeys.115.31704)
Supplement: XML Treatment for Camelina neglecta [file phytokeys.115.31704-treatment1.xml]

<!DOCTYPE tp:taxon-treatment
  PUBLIC "-//TaxonX//DTD Taxonomic Treatment Publishing DTD v0 20100105//EN" "tax-treatment-NSO.dtd">
<tp:taxon-treatment xmlns:tp="http://www.plazi.org/taxpub"><tp:treatment-meta><kwd-group><label>Taxon classification</label><kwd><named-content xmlns:xlink="http://www.w3.org/1999/xlink" content-type="kingdom">Plantae</named-content></kwd><kwd><named-content xmlns:xlink="http://www.w3.org/1999/xlink" content-type="order">Brassicales</named-content></kwd><kwd><named-content xmlns:xlink="http://www.w3.org/1999/xlink" content-type="family">Brassicaceae</named-content></kwd></kwd-group><mixed-citation publication-type="journal"><person-group><name><surname>Brock</surname><given-names>Jordan R.</given-names></name><name><surname>Mandáková</surname><given-names>Terezie</given-names></name><name><surname>Lysak</surname><given-names>Martin A.</given-names></name><name><surname>Al-Shehbaz</surname><given-names>Ihsan A.</given-names></name></person-group><article-title><italic><tp:taxon-name><tp:taxon-name-part taxon-name-part-type="genus" reg="Camelina">Camelina</tp:taxon-name-part> <tp:taxon-name-part taxon-name-part-type="species" reg="neglecta">neglecta</tp:taxon-name-part></tp:taxon-name></italic> (<tp:taxon-name><tp:taxon-name-part taxon-name-part-type="genus" reg="Brassicaceae">Brassicaceae</tp:taxon-name-part></tp:taxon-name>, <tp:taxon-name><tp:taxon-name-part taxon-name-part-type="tribe">Camelineae</tp:taxon-name-part></tp:taxon-name>), a new diploid species from Europe</article-title><source>PhytoKeys</source><day>17</day><month>1</month><year>2019</year><volume>115</volume><fpage>51</fpage><lpage>57</lpage><pub-id pub-id-type="doi">10.3897/phytokeys.115.31704</pub-id></mixed-citation></tp:treatment-meta><tp:nomenclature><tp:taxon-name><object-id xmlns:xlink="http://www.w3.org/1999/xlink" content-type="arpha" xlink:type="simple">8643E5B0EC7F50FA87337BEEC970A763</object-id>
            <tp:taxon-name-part taxon-name-part-type="genus" reg="Camelina">Camelina</tp:taxon-name-part>
            <tp:taxon-name-part taxon-name-part-type="species" reg="neglecta">neglecta</tp:taxon-name-part>
            <object-id xmlns:xlink="http://www.w3.org/1999/xlink" content-type="ipni" xlink:type="simple">urn:lsid:ipni.org:names:77193889-1</object-id>
          </tp:taxon-name><tp:taxon-authority>J.Brock, Mandáková, Lysak &amp; Al-Shehbaz</tp:taxon-authority><tp:taxon-status xmlns:xlink="http://www.w3.org/1999/xlink" xlink:type="simple">sp. nov.</tp:taxon-status><xref ref-type="fig" rid="F1">Figs 1</xref><xref ref-type="fig" rid="F2">, 2</xref><xref ref-type="fig" rid="F3">, 3</xref><xref ref-type="fig" rid="F4">, 4</xref></tp:nomenclature><tp:treatment-sec sec-type="material" id="SECID0ECJAC"><title>Type.</title><p>France, Lozere, Causse Méjean, corn field, September 1996, <named-content xmlns:xlink="http://www.w3.org/1999/xlink" content-type="dwc:verbatimCoordinates" xlink:type="simple"><named-content content-type="geo-json" specific-use="{&#34;type&#34;:&#34;Point&#34;,&#34;coordinates&#34;:[2.550000,44.266667]}" id="NCID0ELJAC" xlink:type="simple">44°16'N, 2°33'E</named-content></named-content>, <italic>Henri Besancon s.n.</italic> (holotype: MO-6869197; isotype: MO-6869196).</p></tp:treatment-sec><tp:treatment-sec sec-type="description" id="SECID0ERJAC"><title>Description.</title><p>Annual herbs. Stems 50–60 cm tall, simple at base, branched about middle or above, densely pilose above base with exclusively simple, crisped trichomes 1–3 mm long, glabrous at middle and above. Basal leaves withered by anthesis; cauline leaves oblong-lanceolate, middle ones 4–5.5 × 0.5–1 cm, gradually reduced in size upwards and becoming narrowly lanceolate, sparsely hirsute with simple trichomes, ciliate with antrorse subsetose trichomes 0.1–1 mm long, base sagittate, margin entire, apex acute. Racemes 30–75-flowered, becoming lax, elongated considerably and 18–24 cm long in fruit; fruiting pedicels 0.9–2 cm long, divaricate-ascending, glabrous. Sepals oblong, 2–2.5 mm long; petals pale yellow, narrowly oblanceolate, 2.5–4.5 × 0.8–1 mm; median filaments ca. 2 mm long; anthers ovate, ca. 0.2 mm long; ovules 30–34(–36) per ovary. Fruit pyriform, 7–7.5 × 4– 4.5 mm; valves not veined, margin strongly carinate, winged, apex acuminate, extending 0.9–1.1 mm on to stylar area; style 1.3–1.6 mm long, free portion only ca. 0.5 mm long. Seeds brown, oblong, 0.9–1.1 × 0.5–0.6 mm; seed coat minutely papillate, copiously mucilaginous when wetted.</p><fig id="F1" position="float" orientation="portrait"><object-id xmlns:xlink="http://www.w3.org/1999/xlink" content-type="arpha" xlink:type="simple">49126B05A63652B18B0C2995912CE69F</object-id><object-id xmlns:xlink="http://www.w3.org/1999/xlink" content-type="doi" xlink:type="simple">10.3897/phytokeys.115.31704.figure1</object-id><label>Figure 1.</label><caption><p>Holotype of <italic><tp:taxon-name><tp:taxon-name-part taxon-name-part-type="genus" reg="Camelina">Camelina</tp:taxon-name-part> <tp:taxon-name-part taxon-name-part-type="species" reg="neglecta">neglecta</tp:taxon-name-part></tp:taxon-name></italic>. <italic>Besancon s.n.</italic> (MO-6869197).</p></caption><graphic xmlns:xlink="http://www.w3.org/1999/xlink" xlink:href="phytokeys-115-051-g001.jpg" position="float" orientation="portrait" xlink:type="simple" id="oo_257561.jpg"><uri content-type="original_file" xlink:type="simple">https://binary.pensoft.net/fig/257561</uri></graphic></fig><p><!--PageBreak --><!--PageBreak -->The origin of the type material is a seed collection deposited at the <named-content xmlns:xlink="http://www.w3.org/1999/xlink" content-type="dwc:institutional_code" xlink:type="simple">USDA</named-content> and no original voucher is known anywhere, including BORD, long suspected to house it. As a result, a greenhouse-grown plant from the <named-content xmlns:xlink="http://www.w3.org/1999/xlink" content-type="dwc:institutional_code" xlink:type="simple">USDA</named-content> seeds was pressed as the voucher and therefore is recognised as the holotype.</p><p><italic><tp:taxon-name><tp:taxon-name-part taxon-name-part-type="genus" reg="Camelina">Camelina</tp:taxon-name-part> <tp:taxon-name-part taxon-name-part-type="species" reg="neglecta">neglecta</tp:taxon-name-part></tp:taxon-name></italic> is a diploid species most closely resembling the hexaploid (2<italic>n</italic> = 40) <italic><tp:taxon-name><tp:taxon-name-part taxon-name-part-type="genus" reg="Camelina">C.</tp:taxon-name-part> <tp:taxon-name-part taxon-name-part-type="species" reg="microcarpa">microcarpa</tp:taxon-name-part></tp:taxon-name></italic> DC. and the tetraploid (2<italic>n</italic> = 26) <italic><tp:taxon-name><tp:taxon-name-part taxon-name-part-type="genus" reg="Camelina">C.</tp:taxon-name-part> <tp:taxon-name-part taxon-name-part-type="species" reg="rumelica">rumelica</tp:taxon-name-part></tp:taxon-name></italic>. Deviant counts for <italic><tp:taxon-name><tp:taxon-name-part taxon-name-part-type="genus" reg="Camelina">C.</tp:taxon-name-part> <tp:taxon-name-part taxon-name-part-type="species" reg="microcarpa">microcarpa</tp:taxon-name-part></tp:taxon-name></italic> are almost certainly based on misidentifications of plants of other species. For example, counts of 2<italic>n</italic> = 26 for <italic><tp:taxon-name><tp:taxon-name-part taxon-name-part-type="genus" reg="Camelina">C.</tp:taxon-name-part> <tp:taxon-name-part taxon-name-part-type="species" reg="microcarpa">microcarpa</tp:taxon-name-part></tp:taxon-name></italic> from France, Morocco and Spain (see <xref ref-type="bibr" rid="B11">Warwick and Al-Shehbaz 2006</xref>, BrassiBase) most likely belong to <italic><tp:taxon-name><tp:taxon-name-part taxon-name-part-type="genus" reg="Camelina">C.</tp:taxon-name-part> <tp:taxon-name-part taxon-name-part-type="species" reg="rumelica">rumelica</tp:taxon-name-part></tp:taxon-name></italic>, a species two of the authors (MAL and TM) found to consistently have 2<italic>n</italic> = 26. Furthermore, diploid (2<italic>n</italic> = 12) counts for <italic><tp:taxon-name><tp:taxon-name-part taxon-name-part-type="genus" reg="Camelina">C.</tp:taxon-name-part> <tp:taxon-name-part taxon-name-part-type="species" reg="rumelica">rumelica</tp:taxon-name-part></tp:taxon-name></italic>, from Hungary (<xref ref-type="bibr" rid="B1">Baksay 1957</xref>) and United States (<xref ref-type="bibr" rid="B4">Brooks 1985</xref>), are most likely based on plants of <italic><tp:taxon-name><tp:taxon-name-part taxon-name-part-type="genus" reg="Camelina">C.</tp:taxon-name-part> <tp:taxon-name-part taxon-name-part-type="species" reg="neglecta">neglecta</tp:taxon-name-part></tp:taxon-name></italic> or another diploid species yet to be described. Critical verifications of the vouchers of these previous counts are needed to establish their identity beyond any doubt. One of the authors (IAS) examined the voucher cited in Brooks (erroneously reported as McGregor 35289 instead of 35290; Freeman, pers. com.) and it fits quite well in <italic><tp:taxon-name><tp:taxon-name-part taxon-name-part-type="genus" reg="Camelina">C.</tp:taxon-name-part> <tp:taxon-name-part taxon-name-part-type="species" reg="neglecta">neglecta</tp:taxon-name-part></tp:taxon-name></italic>, based on trichome morphology and ovule number. Our count of 2<italic>n</italic> = 12 in <italic><tp:taxon-name><tp:taxon-name-part taxon-name-part-type="genus" reg="Camelina">C.</tp:taxon-name-part> <tp:taxon-name-part taxon-name-part-type="species" reg="neglecta">neglecta</tp:taxon-name-part></tp:taxon-name></italic> (Fig. <xref ref-type="fig" rid="F2">2</xref>) agrees with this and is based on the same seed accession as that of <xref ref-type="bibr" rid="B9">Martin et al. (2017)</xref>, misidentified as <italic><tp:taxon-name><tp:taxon-name-part taxon-name-part-type="genus" reg="Camelina">C.</tp:taxon-name-part> <tp:taxon-name-part taxon-name-part-type="species" reg="microcarpa">microcarpa</tp:taxon-name-part></tp:taxon-name></italic>. The present isolated occurrence of <italic><tp:taxon-name><tp:taxon-name-part taxon-name-part-type="genus" reg="Camelina">C.</tp:taxon-name-part> <tp:taxon-name-part taxon-name-part-type="species" reg="neglecta">neglecta</tp:taxon-name-part></tp:taxon-name></italic> in France might appear to be odd, but with the availability of resources, a thorough search for it in eastern Europe and Southwest Asia should be made.</p><fig id="F2" position="float" orientation="portrait"><object-id xmlns:xlink="http://www.w3.org/1999/xlink" content-type="arpha" xlink:type="simple">2B2612A3A1CE526EB385F6BCE988D2BC</object-id><object-id xmlns:xlink="http://www.w3.org/1999/xlink" content-type="doi" xlink:type="simple">10.3897/phytokeys.115.31704.figure2</object-id><label>Figure 2.</label><caption><p>Mitotic chromosomes of <italic><tp:taxon-name><tp:taxon-name-part taxon-name-part-type="genus" reg="Camelina">Camelina</tp:taxon-name-part> <tp:taxon-name-part taxon-name-part-type="species" reg="neglecta">neglecta</tp:taxon-name-part></tp:taxon-name></italic>. Greenhouse-grown plants from seeds of <italic>Besancon s.n.</italic> (<named-content xmlns:xlink="http://www.w3.org/1999/xlink" content-type="dwc:institutional_code" xlink:type="simple">USDA</named-content> accession 650135). Scale bar: 10 μm.</p></caption><graphic xmlns:xlink="http://www.w3.org/1999/xlink" xlink:href="phytokeys-115-051-g002.jpg" position="float" orientation="portrait" xlink:type="simple" id="oo_257562.jpg"><uri content-type="original_file" xlink:type="simple">https://binary.pensoft.net/fig/257562</uri></graphic></fig><p>In addition to differences in ploidy level and chromosome numbers, <italic><tp:taxon-name><tp:taxon-name-part taxon-name-part-type="genus" reg="Camelina">Camelina</tp:taxon-name-part> <tp:taxon-name-part taxon-name-part-type="species" reg="neglecta">neglecta</tp:taxon-name-part></tp:taxon-name></italic> differs from both <italic><tp:taxon-name><tp:taxon-name-part taxon-name-part-type="genus" reg="Camelina">C.</tp:taxon-name-part> <tp:taxon-name-part taxon-name-part-type="species" reg="microcarpa">microcarpa</tp:taxon-name-part></tp:taxon-name></italic> and <italic><tp:taxon-name><tp:taxon-name-part taxon-name-part-type="genus" reg="Camelina">C.</tp:taxon-name-part> <tp:taxon-name-part taxon-name-part-type="species" reg="rumelica">rumelica</tp:taxon-name-part></tp:taxon-name></italic> by having lower stems soft pilose <!--PageBreak -->(vs. hirsute) with crisped (vs. straight) trichomes not mixed (vs. mixed) with forked ones (Fig. <xref ref-type="fig" rid="F3">3</xref>), as well as by having 30–34(–36) [vs. (16–)20–24(–26)] ovules per ovary. It further differs from the yellow-flowered <italic><tp:taxon-name><tp:taxon-name-part taxon-name-part-type="genus" reg="Camelina">C.</tp:taxon-name-part> <tp:taxon-name-part taxon-name-part-type="species" reg="microcarpa">microcarpa</tp:taxon-name-part></tp:taxon-name></italic> by having petals 2.5–4.5 (vs. 3.8–6) mm long petals and fruit 7– 7.5 (vs. 4–5.5) mm long. From <italic><tp:taxon-name><tp:taxon-name-part taxon-name-part-type="genus" reg="Camelina">C.</tp:taxon-name-part> <tp:taxon-name-part taxon-name-part-type="species" reg="rumelica">rumelica</tp:taxon-name-part></tp:taxon-name>, <tp:taxon-name><tp:taxon-name-part taxon-name-part-type="genus" reg="Camelina">C.</tp:taxon-name-part> <tp:taxon-name-part taxon-name-part-type="species" reg="neglecta">neglecta</tp:taxon-name-part></tp:taxon-name></italic> also differs by the smaller yellow (vs. white) petals 2.5–4.5 (vs. (5–)6–9) mm long and pilose (vs. hirsute) lower stems.</p><fig id="F3" position="float" orientation="portrait"><object-id xmlns:xlink="http://www.w3.org/1999/xlink" content-type="arpha" xlink:type="simple">B5A6D00F72B45654A5CAC67574877DED</object-id><object-id xmlns:xlink="http://www.w3.org/1999/xlink" content-type="doi" xlink:type="simple">10.3897/phytokeys.115.31704.figure3</object-id><label>Figure 3.</label><caption><p>Trichomes of lowermost part of stem in <italic><tp:taxon-name><tp:taxon-name-part taxon-name-part-type="genus" reg="Camelina">Camelina</tp:taxon-name-part> <tp:taxon-name-part taxon-name-part-type="species" reg="neglecta">neglecta</tp:taxon-name-part></tp:taxon-name></italic>. Greenhouse-grown plants from seeds of <italic>Besancon s.n.</italic> (<named-content xmlns:xlink="http://www.w3.org/1999/xlink" content-type="dwc:institutional_code" xlink:type="simple">USDA</named-content> accession 650135). Scale bar: 400 μm.</p></caption><graphic xmlns:xlink="http://www.w3.org/1999/xlink" xlink:href="phytokeys-115-051-g003.jpg" position="float" orientation="portrait" xlink:type="simple" id="oo_257563.jpg"><uri content-type="original_file" xlink:type="simple">https://binary.pensoft.net/fig/257563</uri></graphic></fig><p>There are two other Southwest Asian diploid species in the genus, of which <italic><tp:taxon-name><tp:taxon-name-part taxon-name-part-type="genus" reg="Camelina">Camelina</tp:taxon-name-part> <tp:taxon-name-part taxon-name-part-type="species" reg="laxa">laxa</tp:taxon-name-part></tp:taxon-name></italic> C.A.Mey. (2<italic>n</italic> = 12) is distributed in Armenia, Azerbaijan, Georgia, Iran and Turkey and it is unique in the genus in having strongly flexuous infructescences. The other is <italic><tp:taxon-name><tp:taxon-name-part taxon-name-part-type="genus" reg="Camelina">C.</tp:taxon-name-part> <tp:taxon-name-part taxon-name-part-type="species" reg="hispida">hispida</tp:taxon-name-part></tp:taxon-name></italic> Boiss. (2<italic>n</italic> = 14), a species of Iran, Iraq, Israel, Jordan, Lebanon, Syria and Turkey. The latter differs from all other species of the genus by having pubescent (vs. glabrous) middle stems and inflorescences.</p><p>The papillate seeds of <italic><tp:taxon-name><tp:taxon-name-part taxon-name-part-type="genus" reg="Camelina">Camelina</tp:taxon-name-part> <tp:taxon-name-part taxon-name-part-type="species" reg="neglecta">neglecta</tp:taxon-name-part></tp:taxon-name></italic> (Fig. <xref ref-type="fig" rid="F4">4</xref>) are copiously mucilaginous and the seed epidermis exudes the mucilage within a few seconds after soaking.</p><fig id="F4" position="float" orientation="portrait"><object-id xmlns:xlink="http://www.w3.org/1999/xlink" content-type="arpha" xlink:type="simple">627D93733FA25A159AA7DEEE5931D15E</object-id><object-id xmlns:xlink="http://www.w3.org/1999/xlink" content-type="doi" xlink:type="simple">10.3897/phytokeys.115.31704.figure4</object-id><label>Figure 4.</label><caption><p>SEM image of <italic><tp:taxon-name><tp:taxon-name-part taxon-name-part-type="genus" reg="Camelina">Camelina</tp:taxon-name-part> <tp:taxon-name-part taxon-name-part-type="species" reg="neglecta">neglecta</tp:taxon-name-part></tp:taxon-name></italic> seed. Greenhouse-grown plants from seeds of <italic>Besancon s.n.</italic> (<named-content xmlns:xlink="http://www.w3.org/1999/xlink" content-type="dwc:institutional_code" xlink:type="simple">USDA</named-content> accession 650135). Scale bar: 1 mm.</p></caption><graphic xmlns:xlink="http://www.w3.org/1999/xlink" xlink:href="phytokeys-115-051-g004.jpg" position="float" orientation="portrait" xlink:type="simple" id="oo_257564.jpg"><uri content-type="original_file" xlink:type="simple">https://binary.pensoft.net/fig/257564</uri></graphic></fig><p>The native ranges of five <italic><tp:taxon-name><tp:taxon-name-part taxon-name-part-type="genus" reg="Camelina">Camelina</tp:taxon-name-part></tp:taxon-name></italic> species (<italic><tp:taxon-name><tp:taxon-name-part taxon-name-part-type="genus" reg="Camelina">C.</tp:taxon-name-part> <tp:taxon-name-part taxon-name-part-type="species" reg="hispida">hispida</tp:taxon-name-part></tp:taxon-name>, C. <tp:taxon-name><tp:taxon-name-part taxon-name-part-type="genus" reg="Camelina"/><tp:taxon-name-part taxon-name-part-type="species" reg="laxa">laxa</tp:taxon-name-part></tp:taxon-name>, <tp:taxon-name><tp:taxon-name-part taxon-name-part-type="genus" reg="Camelina">C.</tp:taxon-name-part> <tp:taxon-name-part taxon-name-part-type="species" reg="microcarpa">microcarpa</tp:taxon-name-part></tp:taxon-name>, <tp:taxon-name><tp:taxon-name-part taxon-name-part-type="genus" reg="Camelina">C.</tp:taxon-name-part> <tp:taxon-name-part taxon-name-part-type="species" reg="rumelica">rumelica</tp:taxon-name-part></tp:taxon-name></italic> and <italic><tp:taxon-name><tp:taxon-name-part taxon-name-part-type="genus" reg="Camelina">C.</tp:taxon-name-part> <tp:taxon-name-part taxon-name-part-type="species" reg="sativa">sativa</tp:taxon-name-part></tp:taxon-name></italic>) are widespread in south-eastern Europe and/or Southwest Asia (especially Turkey). Other species, <italic><tp:taxon-name><tp:taxon-name-part taxon-name-part-type="genus" reg="Camelina">C.</tp:taxon-name-part> <tp:taxon-name-part taxon-name-part-type="species" reg="anomala">anomala</tp:taxon-name-part></tp:taxon-name></italic> Boiss. &amp; Hausskn. and <italic><tp:taxon-name><tp:taxon-name-part taxon-name-part-type="genus" reg="Camelina">C.</tp:taxon-name-part> <tp:taxon-name-part taxon-name-part-type="species" reg="stiefelhagenii">stiefelhagenii</tp:taxon-name-part></tp:taxon-name></italic> Bornm., are rare in Turkey but appeared in areas outside of their known native range, with a collection of <italic><tp:taxon-name><tp:taxon-name-part taxon-name-part-type="genus" reg="Camelina">C.</tp:taxon-name-part> <tp:taxon-name-part taxon-name-part-type="species" reg="anomala">anomala</tp:taxon-name-part></tp:taxon-name></italic> from Beqaa, Lebanon (1961) and <italic><tp:taxon-name><tp:taxon-name-part taxon-name-part-type="genus" reg="Camelina">C.</tp:taxon-name-part> <tp:taxon-name-part taxon-name-part-type="species" reg="stiefelhagenii">stiefelhagenii</tp:taxon-name-part></tp:taxon-name></italic> from <!--PageBreak -->Dresden, Germany (1941) and Gothenburg, Sweden (1952). It is quite possible that <italic><tp:taxon-name><tp:taxon-name-part taxon-name-part-type="genus" reg="Camelina">C.</tp:taxon-name-part> <tp:taxon-name-part taxon-name-part-type="species" reg="neglecta">neglecta</tp:taxon-name-part></tp:taxon-name></italic> is more widespread in Europe and SW Asia that we currently know.</p><p>Due to the allohexaploid nature of <italic><tp:taxon-name><tp:taxon-name-part taxon-name-part-type="genus" reg="Camelina">Camelina</tp:taxon-name-part> <tp:taxon-name-part taxon-name-part-type="species" reg="sativa">sativa</tp:taxon-name-part></tp:taxon-name></italic>, there is much interest in discovering its putative diploid parents. The phylogenetic treatment of the genus (<xref ref-type="bibr" rid="B3">Brock et al. 2018</xref>) showed the relationships of diploid <italic><tp:taxon-name><tp:taxon-name-part taxon-name-part-type="genus" reg="Camelina">Camelina</tp:taxon-name-part></tp:taxon-name></italic> species relative to <italic><tp:taxon-name><tp:taxon-name-part taxon-name-part-type="genus" reg="Camelina">C.</tp:taxon-name-part> <tp:taxon-name-part taxon-name-part-type="species" reg="sativa">sativa</tp:taxon-name-part></tp:taxon-name></italic> and indicated a potentially shared hybridisation and polyploidisation history of the weedy <italic><tp:taxon-name><tp:taxon-name-part taxon-name-part-type="genus" reg="Camelina">C.</tp:taxon-name-part> <tp:taxon-name-part taxon-name-part-type="species" reg="microcarpa">microcarpa</tp:taxon-name-part></tp:taxon-name></italic> and its domesticated <italic><tp:taxon-name><tp:taxon-name-part taxon-name-part-type="genus" reg="Camelina">C.</tp:taxon-name-part> <tp:taxon-name-part taxon-name-part-type="species" reg="sativa">sativa</tp:taxon-name-part></tp:taxon-name></italic>. It is essential to identify the wild <italic><tp:taxon-name><tp:taxon-name-part taxon-name-part-type="genus" reg="Camelina">Camelina</tp:taxon-name-part></tp:taxon-name></italic> diploids to facilitate reconstruction of the evolutionary history of <italic><tp:taxon-name><tp:taxon-name-part taxon-name-part-type="genus" reg="Camelina">C.</tp:taxon-name-part> <tp:taxon-name-part taxon-name-part-type="species" reg="sativa">sativa</tp:taxon-name-part></tp:taxon-name></italic> and allow the potential for re-synthesis of the crop as has been done in <italic><tp:taxon-name><tp:taxon-name-part taxon-name-part-type="genus" reg="Brassica">Brassica</tp:taxon-name-part> <tp:taxon-name-part taxon-name-part-type="species" reg="napus">napus</tp:taxon-name-part></tp:taxon-name></italic> L. (<xref ref-type="bibr" rid="B5">Chen et al. 1988</xref>).</p></tp:treatment-sec><ref-list><ref id="B11"><mixed-citation xmlns:xlink="http://www.w3.org/1999/xlink" xlink:type="simple"><person-group><name name-style="western"><surname>Warwick</surname><given-names>SI</given-names></name><name name-style="western"><surname>Al-Shehbaz</surname><given-names>IA</given-names></name></person-group> (<year>2006</year>) <article-title><tp:taxon-name><tp:taxon-name-part taxon-name-part-type="genus">Brassicaceae</tp:taxon-name-part></tp:taxon-name>: Chromosome number index and database on CD-Rom.</article-title><source>Plant Systematics and Evolution</source><volume>259</volume>(<issue>2–4</issue>): <fpage>237</fpage>–<lpage>248</lpage>. <ext-link xlink:type="simple" ext-link-type="doi" xlink:href="10.1007/s00606-006-0421-1">https://doi.org/10.1007/s00606-006-0421-1</ext-link></mixed-citation></ref><ref id="B1"><mixed-citation xmlns:xlink="http://www.w3.org/1999/xlink" xlink:type="simple"><person-group><name name-style="western"><surname>Baksay</surname><given-names>L</given-names></name></person-group> (<year>1957</year>) <article-title>The chromosome numbers and cytotaxonomical relations of some European plant species.</article-title><source>Annales historico-naturales Musei Nationalis Hungarici, Budapest</source><volume>8</volume>: <fpage>169</fpage>–<lpage>174</lpage>.</mixed-citation></ref><ref id="B4"><mixed-citation xmlns:xlink="http://www.w3.org/1999/xlink" xlink:type="simple"><person-group><name name-style="western"><surname>Brooks</surname><given-names>RE</given-names></name></person-group> (<year>1985</year>) Chromosome number reports LXXXVII. Taxon 34: 347.</mixed-citation></ref><ref id="B9"><mixed-citation xmlns:xlink="http://www.w3.org/1999/xlink" xlink:type="simple"><person-group><name name-style="western"><surname>Martin</surname><given-names>SL</given-names></name><name name-style="western"><surname>Smith</surname><given-names>TW</given-names></name><name name-style="western"><surname>James</surname><given-names>T</given-names></name><name name-style="western"><surname>Shalabi</surname><given-names>F</given-names></name><name name-style="western"><surname>Kron</surname><given-names>P</given-names></name><name name-style="western"><surname>Sauder</surname><given-names>CA</given-names></name></person-group> (<year>2017</year>) <article-title>An update to the Canadian range, abundance, and ploidy of <italic><tp:taxon-name><tp:taxon-name-part taxon-name-part-type="genus">Camelina</tp:taxon-name-part></tp:taxon-name></italic> spp. (<tp:taxon-name><tp:taxon-name-part taxon-name-part-type="genus">Brassicaceae</tp:taxon-name-part></tp:taxon-name>) east of the Rocky Mountains.</article-title><source>Botany</source><volume>95</volume>(<issue>4</issue>): <fpage>405</fpage>–<lpage>417</lpage>. <ext-link xlink:type="simple" ext-link-type="doi" xlink:href="10.1139/cjb-2016-0070">https://doi.org/10.1139/cjb-2016-0070</ext-link></mixed-citation></ref><ref id="B3"><mixed-citation xmlns:xlink="http://www.w3.org/1999/xlink" xlink:type="simple"><person-group><name name-style="western"><surname>Brock</surname><given-names>JR</given-names></name><name name-style="western"><surname>Dönmez</surname><given-names>AA</given-names></name><name name-style="western"><surname>Beilstein</surname><given-names>MA</given-names></name><name name-style="western"><surname>Olsen</surname><given-names>KM</given-names></name></person-group> (<year>2018</year>) <article-title>Phylogenetics of <italic><tp:taxon-name><tp:taxon-name-part taxon-name-part-type="genus">Camelina</tp:taxon-name-part></tp:taxon-name></italic> Crantz. (<italic><tp:taxon-name><tp:taxon-name-part taxon-name-part-type="genus">Brassicaceae</tp:taxon-name-part></tp:taxon-name></italic>) and insights on the origin of gold-of-pleasure (<italic><tp:taxon-name><tp:taxon-name-part taxon-name-part-type="genus">Camelina</tp:taxon-name-part> <tp:taxon-name-part taxon-name-part-type="species">sativa</tp:taxon-name-part></tp:taxon-name></italic>).</article-title><source>Molecular Phylogenetics and Evolution</source><volume>127</volume>: <fpage>834</fpage>–<lpage>842</lpage>. <ext-link xlink:type="simple" ext-link-type="doi" xlink:href="10.1016/j.ympev.2018.06.031">https://doi.org/10.1016/j.ympev.2018.06.031</ext-link></mixed-citation></ref><ref id="B5"><mixed-citation xmlns:xlink="http://www.w3.org/1999/xlink" xlink:type="simple"><person-group><name name-style="western"><surname>Chen</surname><given-names>BY</given-names></name><name name-style="western"><surname>Heneen</surname><given-names>WK</given-names></name><name name-style="western"><surname>Jönsson</surname><given-names>R</given-names></name></person-group> (<year>1988</year>) <article-title>Resynthesis of <italic><tp:taxon-name><tp:taxon-name-part taxon-name-part-type="genus">Brassica</tp:taxon-name-part> <tp:taxon-name-part taxon-name-part-type="species">napus</tp:taxon-name-part></tp:taxon-name></italic> L. through Interspecific Hybridization between <italic><tp:taxon-name><tp:taxon-name-part taxon-name-part-type="genus">B.</tp:taxon-name-part> <tp:taxon-name-part taxon-name-part-type="species">alboglabra</tp:taxon-name-part></tp:taxon-name></italic> Bailey and <italic><tp:taxon-name><tp:taxon-name-part taxon-name-part-type="genus">B.</tp:taxon-name-part> <tp:taxon-name-part taxon-name-part-type="species">campestris</tp:taxon-name-part></tp:taxon-name></italic> L. with Special Emphasis on Seed Colour.</article-title><source>Plant Breeding</source><volume>101</volume>(<issue>1</issue>): <fpage>52</fpage>–<lpage>59</lpage>. <ext-link xlink:type="simple" ext-link-type="doi" xlink:href="10.1111/j.1439-0523.1988.tb00266.x">https://doi.org/10.1111/j.1439-0523.1988.tb00266.x</ext-link></mixed-citation></ref></ref-list></tp:taxon-treatment>
